# Supplementary material for: The Protein Kinase KIS Impacts Gene Expression during Development and Fear Conditioning in Adult Mice
Source: PLoS One. 2012 Aug 24;7(8):e43946. doi: 10.1371/journal.pone.0043946 (PMC3427225; doi:10.1371/journal.pone.0043946)
Supplement: Table S1 — List of the primers used for Q-RT-PCR analyses. The positions of the primers and their sequences are presented. (XLSX) [file pone.0043946.s001.xlsx]

## Sheet: Feuil1
Primers used in this study
Primer name	Position	Sequence
Tfrc_f1	exon 4- exon 5	TGCTGACACCATCAAGCAGCTGAG
Tfrc_r1	exon 5	TGTTCATCTCGCCAGACTTTGCTGA
Tfrc_f2	intron 4	GACAGCCAGGGCTACACAGAAACCTT
Hmgcs2_f1	exon 5	CCTGGCTCGGTTGATGTTCAATG
Hmgcs2_r1	exon 6	GGGAGGCCTTCAAAAGAGCCTTG
Hmgcs2_r2	intron 5	TTGCCTGCCCTCCACAAACCTA
Ccnf_f1	exon 4 - exon 5	CCTACCTCTACAATGAAGGCCTGTCTG
Ccnf_r1	exon 5	AAGAGCCAGATGAAGGGCTCAGAA
Gabrg1_f1	exon 1 - exon 2	AACCCTGCATCTGGGAAACTGTGT
Gabrg1_r1	exon 2	TGGTGCCAAGACCCATGTTTTGT
Gabrg1_f2	exon 1	TGTTACTAACCCTGCATCTGGGAAACTG
Gabrg1_r2	intron 1	ACACTGCACATGTCCCGGAAAAA
Ptgds_f1	exon 3	ACAGAAGGCGGCCTCAATCTCAC
Ptgds_r1	exon 5	ACCACTGACACGGAGTGGATGCT
Ptgds_f2	exon 2 - intron 2	CAACTTTCAACAAGACAAGGTGAGAAGG
Ptgds_r2	intron 2	TCCTCTGACTCCTCCCCACACA
Gabra1_f1	exon 5	GCCCACAACATGACCATGCCTAA
Gabra1_r1	exon 5 - exon 6	AGCTCTCACGGTCAACCTCATGGT
gabra1_r2	exon 5 - intron 5	GGAACCATGGCTGTCCTTACCTCA
Glrb_f1	exon 5 - exon 6	CGTCCTTGTGAGCATGAGGTTGTC
Glrb_r1	exon 7	GGATCTCCTGACTGCCAGATGAATCTTA
Edn1_f1	exon 3	AAGGCCACAGACCAGGCAGTTAGA
Edn1_r1	exon 3 - exon 4	TGGTACTTTGGGCCCTGAGTTCTTT
Tph2_f1	exon 4 - exon 5	TGCCGACCATCCAGGATTTAAGG
Tph2_r1	exon 5 - exon 6	CCTGGGAATGGGCTGACCATATTT
Glra3_f1	exon 1 - exon 2	GCCGCACTGTTACTGAGTTTGGTG
Glra3_r1	exon 2	TTGCATCATACCCCGATGTCCTC
glra3_f2	intron 2	TGCATTAAGCAGTGTTTGGCCTCTC
